# Supplementary material for: Genitourinary defects, anxiety and aggressive-like behavior and glucose metabolism disorders in Zmym2 mutant mice with inserted piggyBac transposon
Source: Front Cell Dev Biol. 2025 Apr 17;13:1523266. doi: 10.3389/fcell.2025.1523266 (PMC12043690; doi:10.3389/fcell.2025.1523266)
Supplement: Supplementary file 1 [file Presentation1.zip]

Archive with 2 entries (2 files):
- Supplementary methods and figure legends/Supplementary Figure Legends.docx
- Supplementary methods and figure legends/Supplementary Methods.docx
